# Supplementary material for: Technological Frontiers in Brain Cancer: A Systematic Review and Meta-Analysis of Hyperspectral Imaging in Computer-Aided Diagnosis Systems
Source: Diagnostics (Basel). 2024 Aug 28;14(17):1888. doi: 10.3390/diagnostics14171888 (PMC11394276; doi:10.3390/diagnostics14171888)
Supplement: Supplementary file 1 [file diagnostics-14-01888-s001.zip]

Archive with 1 entries (1 files):
- diagnostics-3113737-supplementary.pdf
